# Supplementary material for: Patient Experience and Caregiver Involvement in COVID-19 Care Pathways: Revealing System Blind Spots Through a Life-Events Calendar Approach
Source: Healthcare (Basel). 2026 Jun 22;14(12):1800. doi: 10.3390/healthcare14121800 (PMC13300091; doi:10.3390/healthcare14121800)
Supplement: Supplementary file 1 [file healthcare-14-01800-s001.zip]

Archive with 4 entries (4 files):
- Figure S1.Life-event-calendar.pdf
- Table S1 Specificities of the different types of prehospital pathways verbatim.pdf
- Table S3- Interview guide.pdf
- Tables S2. COREQ Checklist.pdf
